# Supplementary material for: Circulating Myonectin and Oxytocin Levels in Pediatric Obesity: A Comparative Study
Source: Children (Basel). 2026 Mar 13;13(3):401. doi: 10.3390/children13030401 (PMC13025749; doi:10.3390/children13030401)
Supplement: Supplementary file 1 [file children-13-00401-s001.zip]

Archive with 1 entries (1 files):
- children-4187182-supplementary.pdf
